# Supplementary material for: From superhydrophilicity to superhydrophobicity: high-resolution neutron imaging and modeling of water imbibition through porous surfaces treated with engineered nano-coatings
Source: Sci Rep. 2023 Jul 10;13:11176. doi: 10.1038/s41598-023-38324-1 (PMC10333232; doi:10.1038/s41598-023-38324-1)
Supplement: Supplementary file 1 — Supplementary Information. [file 41598_2023_38324_MOESM1_ESM.xlsx]

## Sheet: AR
No.	Result	Rp[µm]	Rv[µm]	Rz[µm]	Rc[µm]	Rt[µm]	Ra[µm]	Rq[µm]	Rsk	Rku	Rsm[µm]	RΔq[°]	Rδc[µm]	Rmr[%]	Rzjis[µm]	λc[µm]	λs[µm]	λf[µm]	File name
1		20.754	20.343	41.097	12.179	41.097	4.077	5.249	0.349	3.909	10.444	74.244	8.082	100	32.847	-	-	-	AR 10x-1
2		20.635	15.086	35.721	11.06	35.721	3.832	4.983	0.495	4.06	9.311	74.185	7.734	100	32.671	-	-	-	AR 10x-1
3		20.787	13.528	34.315	12.421	34.315	4.098	5.299	0.666	3.669	9.96	74.866	8.493	100	31.828	-	-	-	AR 10x-1
		Rp[µm]	Rv[µm]	Rz[µm]	Rc[µm]	Rt[µm]	Ra[µm]	Rq[µm]	Rsk	Rku	Rsm[µm]	RΔq[°]	Rδc[µm]	Rmr[%]	Rzjis[µm]	λc[µm]	λs[µm]	λf[µm]	File name
Count		3	3	3	3	3	3	3	3	3	3	3	3	3	3	3	3	3	3
Average		20.7253	16.319	37.0443	11.8867	37.0443	4.00233	5.177	0.503333	3.87933	9.905	74.4317	8.103	100	32.4487	0	0	0	0
Max.		20.787	20.343	41.097	12.421	41.097	4.098	5.299	0.666	4.06	10.444	74.866	8.493	100	32.847	0	0	0	0
Min.		20.635	13.528	34.315	11.06	34.315	3.832	4.983	0.349	3.669	9.311	74.185	7.734	100	31.828	0	0	0	0
Range		0.152	6.815	6.782	1.361	6.782	0.266	0.316	0.317	0.391	1.133	0.681	0.759	0	1.019	0	0	0	0
σ		0.0799521	3.57089	3.57943	0.726068	3.57943	0.147886	0.169859	0.158664	0.197181	0.568499	0.377299	0.379936	0	0.544669	0	0	0	0
3σ		0.239856	10.7127	10.7383	2.1782	10.7383	0.443659	0.509576	0.475993	0.591543	1.7055	1.1319	1.13981	0	1.63401	0	0	0	0
		Rp[µm]	Rv[µm]	Rz[µm]	Rc[µm]	Rt[µm]	Ra[µm]	Rq[µm]	Rsk	Rku	Rsm[µm]	RΔq[°]	Rδc[µm]	Rmr[%]	Rzjis[µm]	λc[µm]	λs[µm]	λf[µm]	File name
Tolerance		Off	Off	Off	Off	Off	Off	Off	Off	Off	Off	Off	Off	Off	Off	Off	Off	Off	Off
Upper tolerance		0	0	0	0	0	0	0	0	0	0	0	0	0	0	0	0	0	0
Standard		0	0	0	0	0	0	0	0	0	0	0	0	0	0	0	0	0	0
Lower tolerance		0	0	0	0	0	0	0	0	0	0	0	0	0	0	0	0	0	0
Source = D:\UWM LEXT data\Sobolev\Filip\AR raw sample(with glue)\AR 10x-1.lext
Data Type = Height
X resolution (Xcv) = 1.250000
Y resolution (Ycv) = 1.250000
Z resolution (Zcv) = 0.003316
Xunit = um
Yunit = um
Zunit = um
X Calibration = 100.000000
Y Calibration = 100.431583
Z Calibration = 100.000000
X user calibration = 100.000000
Y user calibration = 100.000000
Z user calibration = 100.000000
Horizontal
Step = 1
Data Setting = Profile
Line 1
DataLine	0	1.25	2.5	3.75	5	6.25	7.5	8.75	10	11.25	12.5	13.75	15	16.25	17.5	18.75	20	21.25	22.5	23.75	25	26.25	27.5	28.75	30	31.25	32.5	33.75	35	36.25	37.5	38.75	40	41.25	42.5	43.75	45	46.25	47.5	48.75	50	51.25	52.5	53.75	55	56.25	57.5	58.75	60
Pos = 822	115.906	120.466	125.348	121.169	112.616	112.52	113.283	113.18	116.267	117.216	117.03	115.893	117.524	121.136	129.656	127.019	121.992	121.269	118.251	133.161	123.288	118.576	119.597	121.431	122.277	122.516	120.443	115.594	118.579	111.452	116.997	120.493	116.446	120.532	120.542	118.237	116.43	121.65	122.147	118.619	118.095	121.04	118.343	130.482	132.989	119.554	122.456	130.041	129.016
Line 2
DataLine	0	1.25	2.5	3.75	5	6.25	7.5	8.75	10	11.25	12.5	13.75	15	16.25	17.5	18.75	20	21.25	22.5	23.75	25	26.25	27.5	28.75	30	31.25	32.5	33.75	35	36.25	37.5	38.75	40	41.25	42.5	43.75	45	46.25	47.5	48.75	50	51.25	52.5	53.75	55	56.25	57.5	58.75	60
Pos = 589	127.271	119.302	112.881	114.314	120.794	119.428	114.632	116.665	124.097	125.64	126.227	119.1	113.104	117.02	118.828	125.046	121.405	120.078	118.052	105.064	105.754	114.317	120.045	113.395	111.863	124.883	123.872	124.131	114.619	112.778	114.845	117.76	118.751	120.38	117.395	123.166	123.411	124.442	126.518	117.481	121.647	126.635	120.804	121.143	118.158	121.527	117.199	119.6	120.423
line 3
DataLine	0	1.25	2.5	3.75	5	6.25	7.5	8.75	10	11.25	12.5	13.75	15	16.25	17.5	18.75	20	21.25	22.5	23.75	25	26.25	27.5	28.75	30	31.25	32.5	33.75	35	36.25	37.5	38.75	40	41.25	42.5	43.75	45	46.25	47.5	48.75	50	51.25	52.5	53.75	55	56.25	57.5	58.75	60
Pos = 261	117.743	117.667	116.572	119.345	131.748	126.27	113.2	111.628	124.144	113.488	111.77	113.336	112.566	112.702	112.427	113.561	122.2	114.467	114.941	117.173	115.004	121.421	116.403	115.143	118.032	118.446	117.504	114.317	105.084	111.197	111.276	121.023	124.937	125.447	122.559	119.338	125.334	123.265	118.168	116.539	119.126	117.614	118.546	119.478	123.265	119.842	134.451	133.778	126.688
[truncated: 975 more columns]

## Sheet: X21
No.	Result	Rp[µm]	Rv[µm]	Rz[µm]	Rc[µm]	Rt[µm]	Ra[µm]	Rq[µm]	Rsk	Rku	Rsm[µm]	RΔq[°]	Rδc[µm]	Rmr[%]	Rzjis[µm]	λc[µm]	λs[µm]	λf[µm]	File name
1		15.697	28.772	44.469	11.571	44.469	5.814	7.614	-0.924	4.048	16.532	71.167	14.876	100	38.968	-	-	-	x21 10x-2
2		25.028	28.105	53.133	14.898	53.133	7.522	9.262	-0.05	2.61	32.34	70.662	18.425	100	41.831	-	-	-	x21 10x-2
3		32.524	35.114	67.639	17.461	67.639	7.808	10.185	-0.726	3.692	31.588	73.074	17.883	100	51.021	-	-	-	x21 10x-2
		Rp[µm]	Rv[µm]	Rz[µm]	Rc[µm]	Rt[µm]	Ra[µm]	Rq[µm]	Rsk	Rku	Rsm[µm]	RΔq[°]	Rδc[µm]	Rmr[%]	Rzjis[µm]	λc[µm]	λs[µm]	λf[µm]	File name
Count		3	3	3	3	3	3	3	3	3	3	3	3	3	3	3	3	3	3
Average		24.4163	30.6637	55.0803	14.6433	55.0803	7.048	9.02033	-0.566667	3.45	26.82	71.6343	17.0613	100	43.94	0	0	0	0
Max.		32.524	35.114	67.639	17.461	67.639	7.808	10.185	-0.05	4.048	32.34	73.074	18.425	100	51.021	0	0	0	0
Min.		15.697	28.105	44.469	11.571	44.469	5.814	7.614	-0.924	2.61	16.532	70.662	14.876	100	38.968	0	0	0	0
Range		16.827	7.009	23.17	5.89	23.17	1.994	2.571	0.874	1.438	15.808	2.412	3.549	0	12.053	0	0	0	0
σ		8.43016	3.8685	11.7071	2.95325	11.7071	1.0782	1.30243	0.458268	0.748922	8.9176	1.2721	1.91186	0	6.29719	0	0	0	0
3σ		25.2905	11.6055	35.1213	8.85974	35.1213	3.2346	3.90728	1.3748	2.24677	26.7528	3.8163	5.73558	0	18.8916	0	0	0	0
		Rp[µm]	Rv[µm]	Rz[µm]	Rc[µm]	Rt[µm]	Ra[µm]	Rq[µm]	Rsk	Rku	Rsm[µm]	RΔq[°]	Rδc[µm]	Rmr[%]	Rzjis[µm]	λc[µm]	λs[µm]	λf[µm]	File name
Tolerance		Off	Off	Off	Off	Off	Off	Off	Off	Off	Off	Off	Off	Off	Off	Off	Off	Off	Off
Upper tolerance		0	0	0	0	0	0	0	0	0	0	0	0	0	0	0	0	0	0
Standard		0	0	0	0	0	0	0	0	0	0	0	0	0	0	0	0	0	0
Lower tolerance		0	0	0	0	0	0	0	0	0	0	0	0	0	0	0	0	0	0
Source = D:\UWM LEXT data\Sobolev\Filip\x21 covered1\x21 10x-2.lext
Data Type = Height
X resolution (Xcv) = 1.250000
Y resolution (Ycv) = 1.250000
Z resolution (Zcv) = 0.002606
Xunit = um
Yunit = um
Zunit = um
X Calibration = 100.000000
Y Calibration = 100.431583
Z Calibration = 100.000000
X user calibration = 100.000000
Y user calibration = 100.000000
Z user calibration = 100.000000
Horizontal
Step = 1
Data Setting = Profile
Line 1
DataLine	0	1.25	2.5	3.75	5	6.25	7.5	8.75	10	11.25	12.5	13.75	15	16.25	17.5	18.75	20	21.25	22.5	23.75	25	26.25	27.5	28.75	30	31.25	32.5	33.75	35	36.25	37.5	38.75	40	41.25	42.5	43.75	45	46.25	47.5	48.75	50	51.25	52.5	53.75	55	56.25	57.5	58.75	60
Pos = 842	168.128	168.769	164.584	168.691	168.36	167.88	165.767	168.117	164.316	165.215	166.562	167.159	168.344	170.194	168.154	165.402	164.965	169.545	169.566	169.764	167.607	170.225	170.04	169.196	169.616	169.368	167.87	167.411	166.309	166.082	167.44	168.97	166.179	162.995	163.737	162.106	155.008	160.728	159.537	161.014	157.606	157.218	163.922	155.829	158.726	160.574	157.796	157.583	154.474
Line 2
DataLine	0	1.25	2.5	3.75	5	6.25	7.5	8.75	10	11.25	12.5	13.75	15	16.25	17.5	18.75	20	21.25	22.5	23.75	25	26.25	27.5	28.75	30	31.25	32.5	33.75	35	36.25	37.5	38.75	40	41.25	42.5	43.75	45	46.25	47.5	48.75	50	51.25	52.5	53.75	55	56.25	57.5	58.75	60
Pos = 603	139.851	143.754	150.961	145.469	149.362	153.322	149.573	148.903	142.524	144.317	149.586	156.637	151.892	154	149.971	149.687	146.972	145.479	151.571	145.101	146.12	146.837	152.395	152.723	146.018	147.05	153.408	161.21	148.679	149.666	153.789	149.388	156.032	145.495	146.177	147.986	147.704	141.951	132.836	156.532	168.026	163.221	157.121	152.444	155.151	161.632	153.056	153.262	153.275
Line 3
DataLine	0	1.25	2.5	3.75	5	6.25	7.5	8.75	10	11.25	12.5	13.75	15	16.25	17.5	18.75	20	21.25	22.5	23.75	25	26.25	27.5	28.75	30	31.25	32.5	33.75	35	36.25	37.5	38.75	40	41.25	42.5	43.75	45	46.25	47.5	48.75	50	51.25	52.5	53.75	55	56.25	57.5	58.75	60
Pos = 343	143.176	142.688	141.568	139.28	138.996	147.413	140.893	141.831	140.218	141.688	143.804	142.884	143.303	144.531	140.161	147.272	151.321	149.21	152.679	145.437	142.655	137.021	141.81	139.661	143.806	154.609	148.95	150.281	167.39	161.739	154.372	158.693	151.295	155.641	162.234	152.551	145.346	148.158	154.49	148.207	158.583	145.106	144.622	145.49	142.678	143.837	144.583	143.892	144.58
[truncated: 975 more columns]

## Sheet: X21H
No.	Result	Rp[µm]	Rv[µm]	Rz[µm]	Rc[µm]	Rt[µm]	Ra[µm]	Rq[µm]	Rsk	Rku	Rsm[µm]	RΔq[°]	Rδc[µm]	Rmr[%]	Rzjis[µm]	λc[µm]	λs[µm]	λf[µm]	File name
1		20.777	53.917	74.694	17.025	74.694	8.73	11.784	-1.349	5.81	31.594	72.917	26.128	100	56.954	-	-	-	x21h 10x-1
2		21.34	46.53	67.87	16.097	67.87	7.854	10.697	-1.18	5.159	27.642	72.346	24.027	100	51.782	-	-	-	x21h 10x-1
3		16.429	32.6	49.029	12.657	49.029	6.768	8.334	-0.416	3.276	24.49	70.937	22.839	100	41.81	-	-	-	x21h 10x-1
		Rp[µm]	Rv[µm]	Rz[µm]	Rc[µm]	Rt[µm]	Ra[µm]	Rq[µm]	Rsk	Rku	Rsm[µm]	RΔq[°]	Rδc[µm]	Rmr[%]	Rzjis[µm]	λc[µm]	λs[µm]	λf[µm]	File name
Count		3	3	3	3	3	3	3	3	3	3	3	3	3	3	3	3	3	3
Average		19.5153	44.349	63.8643	15.2597	63.8643	7.784	10.2717	-0.981667	4.74833	27.9087	72.0667	24.3313	100	50.182	0	0	0	0
Max.		21.34	53.917	74.694	17.025	74.694	8.73	11.784	-0.416	5.81	31.594	72.917	26.128	100	56.954	0	0	0	0
Min.		16.429	32.6	49.029	12.657	49.029	6.768	8.334	-1.349	3.276	24.49	70.937	22.839	100	41.81	0	0	0	0
Range		4.911	21.317	25.665	4.368	25.665	1.962	3.45	0.933	2.534	7.104	1.98	3.289	0	15.144	0	0	0	0
σ		2.68763	10.8246	13.2931	2.30124	13.2931	0.982871	1.76389	0.497116	1.31597	3.5595	1.01913	1.66549	0	7.69774	0	0	0	0
3σ		8.06288	32.4737	39.8794	6.90372	39.8794	2.94861	5.29167	1.49135	3.94791	10.6785	3.05738	4.99646	0	23.0932	0	0	0	0
		Rp[µm]	Rv[µm]	Rz[µm]	Rc[µm]	Rt[µm]	Ra[µm]	Rq[µm]	Rsk	Rku	Rsm[µm]	RΔq[°]	Rδc[µm]	Rmr[%]	Rzjis[µm]	λc[µm]	λs[µm]	λf[µm]	File name
Tolerance		Off	Off	Off	Off	Off	Off	Off	Off	Off	Off	Off	Off	Off	Off	Off	Off	Off	Off
Upper tolerance		0	0	0	0	0	0	0	0	0	0	0	0	0	0	0	0	0	0
Standard		0	0	0	0	0	0	0	0	0	0	0	0	0	0	0	0	0	0
Lower tolerance		0	0	0	0	0	0	0	0	0	0	0	0	0	0	0	0	0	0
Source = x21h 10x-1
Data Type = Height
X resolution (Xcv) = 1.250000
Y resolution (Ycv) = 1.250000
Z resolution (Zcv) = 0.002165
Xunit = um
Yunit = um
Zunit = um
X Calibration = 100.000000
Y Calibration = 100.431583
Z Calibration = 100.000000
X user calibration = 100.000000
Y user calibration = 100.000000
Z user calibration = 100.000000
Horizontal
Step = 1
Data Setting = Profile
Line 1
DataLine	0	1.25	2.5	3.75	5	6.25	7.5	8.75	10	11.25	12.5	13.75	15	16.25	17.5	18.75	20	21.25	22.5	23.75	25	26.25	27.5	28.75	30	31.25	32.5	33.75	35	36.25	37.5	38.75	40	41.25	42.5	43.75	45	46.25	47.5	48.75	50	51.25	52.5	53.75	55	56.25	57.5	58.75	60
Pos = 845	134.591	131.074	134.994	133.047	123.857	124.888	130.778	127.954	131.144	130.258	127.203	126.369	130.877	126.616	128.4	125.392	133.651	137.878	136.605	130.732	133.279	135.501	138.196	137.549	132.831	133.97	129.416	125.724	134.803	136.068	132.603	124.505	120.241	126.332	116.425	115.492	114.117	110.605	112.173	113.855	116.155	104.358	114.979	110.003	112.467	114.542	119.477	117.43	117.727
Line 2
DataLine	0	1.25	2.5	3.75	5	6.25	7.5	8.75	10	11.25	12.5	13.75	15	16.25	17.5	18.75	20	21.25	22.5	23.75	25	26.25	27.5	28.75	30	31.25	32.5	33.75	35	36.25	37.5	38.75	40	41.25	42.5	43.75	45	46.25	47.5	48.75	50	51.25	52.5	53.75	55	56.25	57.5	58.75	60
Pos = 535	105.293	107.679	104.481	110.514	123.933	108.071	107.121	110.442	108.487	108.056	107.662	103.925	109.022	109.267	107.69	109.923	110.624	119.959	120.871	119.626	121.806	126.618	128.244	123.049	120.745	119.637	128.127	126.165	129.403	135.29	135.633	133.822	134.026	136.375	137.192	136.265	133.565	135.944	141.297	139.834	136.399	139.847	138.426	139.171	131.135	125.486	131.2	132.547	132.8
Line 3
DataLine	0	1.25	2.5	3.75	5	6.25	7.5	8.75	10	11.25	12.5	13.75	15	16.25	17.5	18.75	20	21.25	22.5	23.75	25	26.25	27.5	28.75	30	31.25	32.5	33.75	35	36.25	37.5	38.75	40	41.25	42.5	43.75	45	46.25	47.5	48.75	50	51.25	52.5	53.75	55	56.25	57.5	58.75	60
Pos = 364	140.442	133.58	140.225	136.334	134.788	139.483	138.634	133.528	135.611	135.659	128.918	130.423	136.215	137.034	127.536	124.394	129.032	127.891	136.481	137.865	138.142	139.74	137.434	132.692	133.9	133.989	127.38	132.625	135.537	133.441	129.448	132.794	139.961	137.85	132.759	130.823	125.778	136.009	139.32	135.574	140.979	141.453	140.308	141.053	140.955	136.131	139.472	141.477	140.918
[truncated: 975 more columns]
